# Supplementary material for: Perturbation of Cortical Excitability in a Conditional Model of PCDH19 Disorder
Source: Cells. 2022 Jun 16;11(12):1939. doi: 10.3390/cells11121939 (PMC9222106; doi:10.3390/cells11121939)
Supplement: Supplementary file 1 [file cells-11-01939-s001.zip]

Archive with 1 entries (1 files):
- cells-1756727-supplementary.pdf
